# Supplementary material for: Trends in the prevalence and pharmacological management of migraine during pregnancy in the UK, 2000–2018
Source: J Neurol Neurosurg Psychiatry. 2024 Apr 3;95(10):938–46. doi: 10.1136/jnnp-2024-333530 (PMC11420713; doi:10.1136/jnnp-2024-333530)
Supplement: Supplementary data [file jnnp-2024-333530supp005.xlsx]

## Sheet: Sheet1
Year	Prevalence	Lower CI	Upper CI
2000	11.4541	11.1495	11.7642
2001	11.3513	11.0763	11.6308
2002	11.5294	11.2712	11.7915
2003	11.3917	11.1558	11.6309
2004	11.6996	11.4739	11.9282
2005	12.0018	11.784	12.2222
2006	12.1903	11.9748	12.4083
2007	12.6219	12.4074	12.8386
2008	12.8526	12.6394	13.0682
2009	13.0856	12.8728	13.3007
2010	13.8596	13.6405	14.0809
2011	14.3573	14.1315	14.5854
2012	14.9087	14.673	15.1467
2013	15.2789	15.0326	15.5277
2014	15.7637	15.4981	16.0321
2015	16.262	15.9731	16.5541
2016	16.5156	16.1945	16.8405
2017	16.7829	16.4354	17.1346
2018	17.1139	16.7461	17.4866
