# Supplementary material for: Trends in the prevalence and pharmacological management of migraine during pregnancy in the UK, 2000–2018
Source: J Neurol Neurosurg Psychiatry. 2024 Apr 3;95(10):938–46. doi: 10.1136/jnnp-2024-333530 (PMC11420713; doi:10.1136/jnnp-2024-333530)
Supplement: Supplementary data [file jnnp-2024-333530supp006.xlsx]

## Sheet: Sheet1
Year	Age Standardised Prevalence	LCI	UCI
2000	0.113989	0.102925	0.125053
2001	0.118086	0.108807	0.127366
2002	0.125359	0.115729	0.134988
2003	0.111678	0.103892	0.119464
2004	0.1234	0.114877	0.131923
2005	0.129362	0.121171	0.137552
2006	0.124999	0.117053	0.132944
2007	0.126406	0.119144	0.133669
2008	0.122579	0.116404	0.128755
2009	0.126919	0.120211	0.133626
2010	0.13895	0.131924	0.145975
2011	0.145307	0.137499	0.153115
2012	0.151656	0.144084	0.159228
2013	0.160008	0.151785	0.168231
2014	0.157959	0.15001	0.165908
2015	0.164391	0.155251	0.173531
2016	0.168949	0.158799	0.179099
2017	0.167547	0.157352	0.177742
2018	0.171774	0.161541	0.182007
